# Supplementary material for: Comparison of gene expression profile of the spinal cord of sprouting-capable neonatal and sprouting-incapable adult mice
Source: BMC Genomics. 2019 Jul 30;20:619. doi: 10.1186/s12864-019-5974-9 (PMC6668129; doi:10.1186/s12864-019-5974-9)
Supplement: Supplementary file 4 — KEGG pathways significantly upregulated in the P7 sham group compared to the 8 W sham group. KEGG pathways significantly (adjusted P < 0.05, two-sample t-test) upregulated in the P7 sham group compared to the 8 W sham group are shown. (XLSX 10 kb) [file 12864_2019_5974_MOESM4_ESM.xlsx]

## Sheet: Sheet1
KEGG pathway	Adjusted P value
mmu04974 Protein digestion and absorption	1.22503e-15
mmu04110 Cell cycle	3.21625e-14
mmu04512 ECM-receptor interaction	1.45104e-13
mmu04510 Focal adhesion	1.6787e-13
mmu04360 Axon guidance	4.42141e-13
mmu03040 Spliceosome	3.66074e-10
mmu04151 PI3K-Akt signaling pathway	1.22122e-08
mmu03030 DNA replication	2.73091e-08
mmu04310 Wnt signaling pathway	1.14989e-07
mmu04390 Hippo signaling pathway	1.44895e-07
mmu03010 Ribosome	2.13227e-07
mmu03013 RNA transport	9.97856e-07
mmu04114 Oocyte meiosis	1.07009e-06
mmu00510 N-Glycan biosynthesis	1.16676e-06
mmu00900 Terpenoid backbone biosynthesis	9.14026e-06
mmu03015 mRNA surveillance pathway	3.36017e-05
mmu04080 Neuroactive ligand-receptor interaction	3.51225e-05
mmu04914 Progesterone-mediated oocyte maturation	3.59616e-05
mmu04916 Melanogenesis	5.67475e-05
mmu04115 p53 signaling pathway	0.000257986
mmu03460 Fanconi anemia pathway	0.000457617
mmu03430 Mismatch repair	0.000806303
mmu03420 Nucleotide excision repair	0.000806303
mmu04540 Gap junction	0.000806303
mmu04520 Adherens junction	0.0012434
mmu04015 Rap1 signaling pathway	0.00168154
mmu04514 Cell adhesion molecules (CAMs)	0.00179441
mmu04350 TGF-beta signaling pathway	0.00206175
mmu00514 Other types of O-glycan biosynthesis	0.00273818
mmu04392 Hippo signaling pathway -multiple species	0.00273818
mmu04611 Platelet activation	0.0035722
mmu04550 Signaling pathways regulating pluripotency of stem cells	0.0035722
mmu04724 Glutamatergic synapse	0.0041872
mmu04330 Notch signaling pathway	0.00430418
mmu00072 Synthesis and degradation of ketone bodies	0.00430621
mmu04720 Long-term potentiation	0.00434407
mmu03018 RNA degradation	0.00558638
mmu00650 Butanoate metabolism	0.0092628
mmu04218 Cellular senescence	0.0111442
mmu04810 Regulation of actin cytoskeleton	0.0112679
mmu00062 Fatty acid elongation	0.0124641
mmu03008 Ribosome biogenesis in eukaryotes	0.0124641
mmu04215 Apoptosis - multiple species	0.0137804
mmu04120 Ubiquitin mediated proteolysis	0.0160166
mmu04340 Hedgehog signaling pathway	0.01735
mmu04072 Phospholipase D signaling pathway	0.01735
mmu00670 One carbon pool by folate	0.0268584
mmu04014 Ras signaling pathway	0.0300839
mmu04913 Ovarian steroidogenesis	0.0308351
mmu04020 Calcium signaling pathway	0.0308351
mmu04658 Th1 and Th2 cell differentiation	0.0318418
mmu04530 Tight junction	0.0362392
mmu00515 Mannose type O-glycan biosynthesis	0.0362392
mmu04666 Fc gamma R-mediated phagocytosis	0.0374486
mmu03410 Base excision repair	0.0374486
mmu04670 Leukocyte transendothelial migration	0.0425617
mmu03440 Homologous recombination	0.0425617
mmu04370 VEGF signaling pathway	0.0454543
