# Supplementary material for: Comparison of gene expression profile of the spinal cord of sprouting-capable neonatal and sprouting-incapable adult mice
Source: BMC Genomics. 2019 Jul 30;20:619. doi: 10.1186/s12864-019-5974-9 (PMC6668129; doi:10.1186/s12864-019-5974-9)
Supplement: Supplementary file 5 — KEGG pathways significantly upregulated in the P7 pyramidotomy group compared to the P7 sham group. KEGG pathways significantly (adjusted P < 0.05, two-sample t-test) upregulated in the P7 pyramidotomy group compared to the P7 sham group are shown. (XLSX 17 kb) [file 12864_2019_5974_MOESM5_ESM.xlsx]

## Sheet: P7KEGG_up
	Adjusted P value
mmu04610 Complement and coagulation cascades	1.02142e-09
mmu04621 NOD-like receptor signaling pathway	9.56121e-09
mmu04060 Cytokine-cytokine receptor interaction	2.6996e-08
mmu04380 Osteoclast differentiation	4.73153e-07
mmu04620 Toll-like receptor signaling pathway	4.58053e-06
mmu04062 Chemokine signaling pathway	1.37475e-05
mmu04145 Phagosome	3.38697e-05
mmu04151 PI3K-Akt signaling pathway	8.03847e-05
mmu04630 Jak-STAT signaling pathway	0.000833582
mmu04668 TNF signaling pathway	0.00130358
mmu04662 B cell receptor signaling pathway	0.00130358
mmu04064 NF-kappa B signaling pathway	0.00130358
mmu04510 Focal adhesion	0.00254841
mmu04210 Apoptosis	0.00324833
mmu04640 Hematopoietic cell lineage	0.0039862
mmu04142 Lysosome	0.00404403
mmu04390 Hippo signaling pathway	0.00505155
mmu04670 Leukocyte transendothelial migration	0.00622363
mmu04218 Cellular senescence	0.00642576
mmu04217 Necroptosis	0.00642576
mmu04810 Regulation of actin cytoskeleton	0.00703847
mmu04066 HIF-1 signaling pathway	0.00740156
mmu04666 Fc gamma R-mediated phagocytosis	0.00870688
mmu04512 ECM-receptor interaction	0.00870688
mmu04623 Cytosolic DNA-sensing pathway	0.0237388
mmu04216 Ferroptosis	0.0276583
mmu00590 Arachidonic acid metabolism	0.0343849
mmu04611 Platelet activation	0.0365047
mmu04392 Hippo signaling pathway -multiple species	0.0419655
mmu04350 TGF-beta signaling pathway	0.0421665
mmu04672 Intestinal immune network for IgA production	0.0543537
mmu04520 Adherens junction	0.05576
mmu04550 Signaling pathways regulating pluripotency of stem cells	0.0718578
mmu00310 Lysine degradation	0.0718578
mmu04010 MAPK signaling pathway	0.073917
mmu04650 Natural killer cell mediated cytotoxicity	0.073917
mmu04015 Rap1 signaling pathway	0.113245
mmu01212 Fatty acid metabolism	0.124679
mmu00100 Steroid biosynthesis	0.129934
mmu04612 Antigen processing and presentation	0.1716
mmu04659 Th17 cell differentiation	0.1716
mmu00061 Fatty acid biosynthesis	0.1716
mmu04115 p53 signaling pathway	0.177108
mmu04514 Cell adhesion molecules (CAMs)	0.177108
mmu00982 Drug metabolism - cytochrome P450	0.177108
mmu04146 Peroxisome	0.177749
mmu00514 Other types of O-glycan biosynthesis	0.179069
mmu00980 Metabolism of xenobiotics by cytochrome P450	0.193168
mmu04014 Ras signaling pathway	0.204345
mmu04664 Fc epsilon RI signaling pathway	0.21255
mmu04622 RIG-I-like receptor signaling pathway	0.225758
mmu00591 Linoleic acid metabolism	0.257203
mmu04068 FoxO signaling pathway	0.272149
mmu00480 Glutathione metabolism	0.272149
mmu00533 Glycosaminoglycan biosynthesis - keratan sulfate	0.290081
mmu00531 Glycosaminoglycan degradation	0.29193
mmu02010 ABC transporters	0.304975
mmu04110 Cell cycle	0.304975
mmu00601 Glycosphingolipid biosynthesis - lacto and neolacto series	0.304975
mmu00830 Retinol metabolism	0.304975
mmu04657 IL-17 signaling pathway	0.304975
mmu00860 Porphyrin and chlorophyll metabolism	0.324435
mmu00512 Mucin type O-glycan biosynthesis	0.328221
mmu04071 Sphingolipid signaling pathway	0.328221
mmu00511 Other glycan degradation	0.34929
mmu00900 Terpenoid backbone biosynthesis	0.34929
mmu03460 Fanconi anemia pathway	0.34929
mmu00760 Nicotinate and nicotinamide metabolism	0.355957
mmu00592 alpha-Linolenic acid metabolism	0.378011
mmu04144 Endocytosis	0.378011
mmu00071 Fatty acid degradation	0.39765
mmu00280 Valine, leucine and isoleucine degradation	0.39765
mmu00520 Amino sugar and nucleotide sugar metabolism	0.39765
mmu00040 Pentose and glucuronate interconversions	0.39765
mmu00603 Glycosphingolipid biosynthesis - globo and isoglobo series	0.39765
mmu04977 Vitamin digestion and absorption	0.426365
mmu04920 Adipocytokine signaling pathway	0.432304
mmu04150 mTOR signaling pathway	0.432304
mmu00565 Ether lipid metabolism	0.432304
mmu04974 Protein digestion and absorption	0.432304
mmu00051 Fructose and mannose metabolism	0.432304
mmu00380 Tryptophan metabolism	0.440587
mmu00120 Primary bile acid biosynthesis	0.440587
mmu04976 Bile secretion	0.440587
mmu04072 Phospholipase D signaling pathway	0.484315
mmu03440 Homologous recombination	0.484315
mmu04913 Ovarian steroidogenesis	0.524154
mmu00564 Glycerophospholipid metabolism	0.524154
mmu00562 Inositol phosphate metabolism	0.524154
mmu04722 Neurotrophin signaling pathway	0.5285
mmu04140 Autophagy - animal	0.540984
mmu00250 Alanine, aspartate and glutamate metabolism	0.540984
mmu04658 Th1 and Th2 cell differentiation	0.551036
mmu00600 Sphingolipid metabolism	0.55678
mmu00650 Butanoate metabolism	0.562482
mmu04371 Apelin signaling pathway	0.562482
mmu04917 Prolactin signaling pathway	0.574181
mmu00072 Synthesis and degradation of ketone bodies	0.596893
mmu03450 Non-homologous end-joining	0.621869
mmu04310 Wnt signaling pathway	0.637591
mmu03410 Base excision repair	0.637591
mmu00640 Propanoate metabolism	0.637591
mmu04330 Notch signaling pathway	0.653535
mmu04340 Hedgehog signaling pathway	0.657232
mmu00670 One carbon pool by folate	0.668097
mmu04614 Renin-angiotensin system	0.668097
mmu04370 VEGF signaling pathway	0.672831
mmu00350 Tyrosine metabolism	0.672992
mmu04966 Collecting duct acid secretion	0.672992
mmu00340 Histidine metabolism	0.672992
mmu00770 Pantothenate and CoA biosynthesis	0.672992
mmu00450 Selenocompound metabolism	0.672992
mmu00240 Pyrimidine metabolism	0.749881
mmu04919 Thyroid hormone signaling pathway	0.751143
mmu01040 Biosynthesis of unsaturated fatty acids	0.753737
mmu00052 Galactose metabolism	0.767572
mmu04130 SNARE interactions in vesicular transport	0.771013
mmu04916 Melanogenesis	0.771013
mmu00140 Steroid hormone biosynthesis	0.788065
mmu04137 Mitophagy - animal	0.799639
mmu04012 ErbB signaling pathway	0.799639
mmu03008 Ribosome biogenesis in eukaryotes	0.799639
mmu04070 Phosphatidylinositol signaling system	0.799639
mmu03015 mRNA surveillance pathway	0.801025
mmu00260 Glycine, serine and threonine metabolism	0.801025
mmu00270 Cysteine and methionine metabolism	0.801025
mmu00130 Ubiquinone and other terpenoid-quinone biosynthesis	0.801025
mmu04975 Fat digestion and absorption	0.811244
mmu04152 AMPK signaling pathway	0.811244
mmu04660 T cell receptor signaling pathway	0.829547
mmu00983 Drug metabolism - other enzymes	0.840212
mmu00563 Glycosylphosphatidylinositol (GPI)-anchor biosynthesis	0.852301
mmu04360 Axon guidance	0.864149
mmu00970 Aminoacyl-tRNA biosynthesis	0.864149
mmu00500 Starch and sucrose metabolism	0.864149
mmu04750 Inflammatory mediator regulation of TRP channels	0.864149
mmu04978 Mineral absorption	0.864149
mmu00910 Nitrogen metabolism	0.864149
mmu04215 Apoptosis - multiple species	0.864149
mmu03022 Basal transcription factors	0.864149
mmu00062 Fatty acid elongation	0.864149
mmu00510 N-Glycan biosynthesis	0.87306
mmu00330 Arginine and proline metabolism	0.87306
mmu04213 Longevity regulating pathway - multiple species	0.87306
mmu03018 RNA degradation	0.87306
mmu04211 Longevity regulating pathway	0.87306
mmu04910 Insulin signaling pathway	0.87306
mmu00604 Glycosphingolipid biosynthesis - ganglio series	0.883893
mmu00410 beta-Alanine metabolism	0.883893
mmu00561 Glycerolipid metabolism	0.883893
mmu00532 Glycosaminoglycan biosynthesis - chondroitin sulfate / dermatan sulfate	0.883893
mmu03013 RNA transport	0.888588
mmu00515 Mannose type O-glycan biosynthesis	0.889687
mmu04744 Phototransduction	0.889687
mmu00360 Phenylalanine metabolism	0.889687
mmu04973 Carbohydrate digestion and absorption	0.889687
mmu04136 Autophagy - other	0.889687
mmu00230 Purine metabolism	0.893097
mmu03430 Mismatch repair	0.902977
mmu00053 Ascorbate and aldarate metabolism	0.902977
mmu00430 Taurine and hypotaurine metabolism	0.902977
mmu03320 PPAR signaling pathway	0.92166
mmu04270 Vascular smooth muscle contraction	0.92166
mmu04141 Protein processing in endoplasmic reticulum	0.92166
mmu00630 Glyoxylate and dicarboxylate metabolism	0.927547
mmu04918 Thyroid hormone synthesis	0.92876
mmu03420 Nucleotide excision repair	0.93421
mmu04530 Tight junction	0.955665
mmu00730 Thiamine metabolism	0.999999
mmu04912 GnRH signaling pathway	0.999999
mmu00220 Arginine biosynthesis	0.999999
mmu04960 Aldosterone-regulated sodium reabsorption	0.999999
mmu03030 DNA replication	0.999999
mmu00790 Folate biosynthesis	0.999999
mmu03020 RNA polymerase	0.999999
mmu04962 Vasopressin-regulated water reabsorption	0.999999
mmu00030 Pentose phosphate pathway	0.999999
mmu04924 Renin secretion	0.999999
mmu04971 Gastric acid secretion	0.999999
mmu04964 Proximal tubule bicarbonate reclamation	0.999999
mmu04914 Progesterone-mediated oocyte maturation	0.999999
mmu04024 cAMP signaling pathway	0.999999
mmu04921 Oxytocin signaling pathway	0.999999
mmu04970 Salivary secretion	0.999999
mmu04730 Long-term depression	0.999999
mmu04972 Pancreatic secretion	0.999999
mmu04915 Estrogen signaling pathway	0.999999
mmu04726 Serotonergic synapse	0.999999
mmu03060 Protein export	0.999999
mmu04710 Circadian rhythm	0.999999
mmu01210 2-Oxocarboxylic acid metabolism	0.999999
mmu04022 cGMP-PKG signaling pathway	0.999999
mmu04922 Glucagon signaling pathway	0.999999
mmu00534 Glycosaminoglycan biosynthesis - heparan sulfate / heparin	0.999999
mmu04120 Ubiquitin mediated proteolysis	0.999999
mmu04720 Long-term potentiation	0.999999
mmu00620 Pyruvate metabolism	0.999999
mmu04725 Cholinergic synapse	0.999999
mmu01200 Carbon metabolism	0.999999
mmu04713 Circadian entrainment	0.999999
mmu04261 Adrenergic signaling in cardiomyocytes	0.999999
mmu04923 Regulation of lipolysis in adipocytes	0.999999
mmu03010 Ribosome	0.999999
mmu04740 Olfactory transduction	0.999999
mmu03040 Spliceosome	0.999999
mmu01230 Biosynthesis of amino acids	0.999999
mmu04961 Endocrine and other factor-regulated calcium reabsorption	0.999999
mmu04925 Aldosterone synthesis and secretion	0.999999
mmu00010 Glycolysis / Gluconeogenesis	0.999999
mmu04728 Dopaminergic synapse	0.999999
mmu04114 Oocyte meiosis	0.999999
mmu03050 Proteasome	0.999999
mmu04540 Gap junction	0.999999
mmu04724 Glutamatergic synapse	0.999999
mmu04911 Insulin secretion	0.999999
mmu00020 Citrate cycle (TCA cycle)	0.999999
mmu04742 Taste transduction	0.999999
mmu04020 Calcium signaling pathway	0.999999
mmu04260 Cardiac muscle contraction	0.999999
mmu04727 GABAergic synapse	0.999999
mmu04080 Neuroactive ligand-receptor interaction	0.999999
mmu04723 Retrograde endocannabinoid signaling	0.999999
mmu04721 Synaptic vesicle cycle	0.999999
mmu00190 Oxidative phosphorylation	0.999999
mmu04122 Sulfur relay system	NA
mmu00232 Caffeine metabolism	NA
mmu00290 Valine, leucine and isoleucine biosynthesis	NA
mmu00400 Phenylalanine, tyrosine and tryptophan biosynthesis	NA
mmu00440 Phosphonate and phosphinate metabolism	NA
mmu00471 D-Glutamine and D-glutamate metabolism	NA
mmu00472 D-Arginine and D-ornithine metabolism	NA
mmu00524 Neomycin, kanamycin and gentamicin biosynthesis	NA
mmu00740 Riboflavin metabolism	NA
mmu00750 Vitamin B6 metabolism	NA
mmu00780 Biotin metabolism	NA
mmu00785 Lipoic acid metabolism	NA
mmu00920 Sulfur metabolism	NA
mmu01100 Metabolic pathways	NA
