# Supplementary material for: Comparison of gene expression profile of the spinal cord of sprouting-capable neonatal and sprouting-incapable adult mice
Source: BMC Genomics. 2019 Jul 30;20:619. doi: 10.1186/s12864-019-5974-9 (PMC6668129; doi:10.1186/s12864-019-5974-9)
Supplement: Supplementary file 6 — KEGG pathways significantly upregulated in the 8 W pyramidotomy group compared to the 8 W sham group. KEGG pathways significantly (adjusted P < 0.05, two-sample t-test) upregulated in the 8 W pyramidotomy group compared to the 8 W sham group are shown. (XLSX 16 kb) [file 12864_2019_5974_MOESM6_ESM.xlsx]

## Sheet: Sheet1
	Adjusted P value
mmu04145 Phagosome	4.56009e-07
mmu04610 Complement and coagulation cascades	6.28026e-07
mmu04380 Osteoclast differentiation	6.28026e-07
mmu04110 Cell cycle	6.28026e-07
mmu04621 NOD-like receptor signaling pathway	7.07004e-07
mmu04060 Cytokine-cytokine receptor interaction	3.14124e-06
mmu04151 PI3K-Akt signaling pathway	2.86791e-05
mmu04512 ECM-receptor interaction	3.55394e-05
mmu04064 NF-kappa B signaling pathway	7.64127e-05
mmu04510 Focal adhesion	9.2299e-05
mmu04974 Protein digestion and absorption	0.000175434
mmu04115 p53 signaling pathway	0.000540046
mmu04218 Cellular senescence	0.00116094
mmu04630 Jak-STAT signaling pathway	0.00122312
mmu04062 Chemokine signaling pathway	0.00165137
mmu04650 Natural killer cell mediated cytotoxicity	0.0017763
mmu04217 Necroptosis	0.00211455
mmu04620 Toll-like receptor signaling pathway	0.00297412
mmu04640 Hematopoietic cell lineage	0.00311276
mmu03440 Homologous recombination	0.00364275
mmu04662 B cell receptor signaling pathway	0.00943423
mmu04670 Leukocyte transendothelial migration	0.0100355
mmu04666 Fc gamma R-mediated phagocytosis	0.0100355
mmu04210 Apoptosis	0.0100355
mmu04114 Oocyte meiosis	0.0122462
mmu00590 Arachidonic acid metabolism	0.0175934
mmu04668 TNF signaling pathway	0.0185757
mmu04390 Hippo signaling pathway	0.019647
mmu04142 Lysosome	0.0203337
mmu03030 DNA replication	0.0239268
mmu00983 Drug metabolism - other enzymes	0.0250518
mmu04130 SNARE interactions in vesicular transport	0.0272105
mmu00982 Drug metabolism - cytochrome P450	0.0348007
mmu03430 Mismatch repair	0.0353376
mmu04664 Fc epsilon RI signaling pathway	0.0358184
mmu04623 Cytosolic DNA-sensing pathway	0.0358184
mmu04612 Antigen processing and presentation	0.0365896
mmu00760 Nicotinate and nicotinamide metabolism	0.0405549
mmu00770 Pantothenate and CoA biosynthesis	0.0405549
mmu04611 Platelet activation	0.0406633
mmu00980 Metabolism of xenobiotics by cytochrome P450	0.0432393
mmu03420 Nucleotide excision repair	0.0463335
mmu04914 Progesterone-mediated oocyte maturation	0.0475902
mmu00520 Amino sugar and nucleotide sugar metabolism	0.0475902
mmu04514 Cell adhesion molecules (CAMs)	0.050121
mmu03460 Fanconi anemia pathway	0.0527842
mmu04520 Adherens junction	0.0542226
mmu03008 Ribosome biogenesis in eukaryotes	0.0542226
mmu04913 Ovarian steroidogenesis	0.0542226
mmu04350 TGF-beta signaling pathway	0.0590433
mmu04066 HIF-1 signaling pathway	0.0602264
mmu03013 RNA transport	0.0820821
mmu04120 Ubiquitin mediated proteolysis	0.0820821
mmu03022 Basal transcription factors	0.0820821
mmu00040 Pentose and glucuronate interconversions	0.0904903
mmu04216 Ferroptosis	0.0914925
mmu00240 Pyrimidine metabolism	0.0927813
mmu03040 Spliceosome	0.0962473
mmu04141 Protein processing in endoplasmic reticulum	0.107114
mmu04146 Peroxisome	0.118113
mmu04392 Hippo signaling pathway -multiple species	0.123715
mmu04810 Regulation of actin cytoskeleton	0.140035
mmu04215 Apoptosis - multiple species	0.140099
mmu00511 Other glycan degradation	0.142265
mmu00480 Glutathione metabolism	0.151794
mmu00830 Retinol metabolism	0.151794
mmu04660 T cell receptor signaling pathway	0.160868
mmu00280 Valine, leucine and isoleucine degradation	0.164235
mmu04310 Wnt signaling pathway	0.170051
mmu03060 Protein export	0.227824
mmu04659 Th17 cell differentiation	0.244399
mmu04015 Rap1 signaling pathway	0.244399
mmu00380 Tryptophan metabolism	0.244399
mmu00603 Glycosphingolipid biosynthesis - globo and isoglobo series	0.244399
mmu00514 Other types of O-glycan biosynthesis	0.25042
mmu04622 RIG-I-like receptor signaling pathway	0.25042
mmu03410 Base excision repair	0.25042
mmu00640 Propanoate metabolism	0.257265
mmu03050 Proteasome	0.260769
mmu00350 Tyrosine metabolism	0.280799
mmu03015 mRNA surveillance pathway	0.282048
mmu03010 Ribosome	0.282048
mmu04014 Ras signaling pathway	0.313998
mmu04530 Tight junction	0.344569
mmu00531 Glycosaminoglycan degradation	0.345537
mmu00410 beta-Alanine metabolism	0.354666
mmu04144 Endocytosis	0.356482
mmu00450 Selenocompound metabolism	0.356482
mmu00565 Ether lipid metabolism	0.356482
mmu04370 VEGF signaling pathway	0.369997
mmu04150 mTOR signaling pathway	0.369997
mmu00071 Fatty acid degradation	0.369997
mmu00310 Lysine degradation	0.369997
mmu03450 Non-homologous end-joining	0.388189
mmu00512 Mucin type O-glycan biosynthesis	0.39252
mmu03018 RNA degradation	0.397634
mmu00601 Glycosphingolipid biosynthesis - lacto and neolacto series	0.397634
mmu00591 Linoleic acid metabolism	0.402345
mmu00230 Purine metabolism	0.431169
mmu04672 Intestinal immune network for IgA production	0.440083
mmu00052 Galactose metabolism	0.443349
mmu04550 Signaling pathways regulating pluripotency of stem cells	0.449943
mmu04916 Melanogenesis	0.452005
mmu00140 Steroid hormone biosynthesis	0.459729
mmu04924 Renin secretion	0.469512
mmu00592 alpha-Linolenic acid metabolism	0.479246
mmu00062 Fatty acid elongation	0.500355
mmu00270 Cysteine and methionine metabolism	0.507057
mmu00562 Inositol phosphate metabolism	0.507057
mmu00860 Porphyrin and chlorophyll metabolism	0.528873
mmu00130 Ubiquinone and other terpenoid-quinone biosynthesis	0.528873
mmu04657 IL-17 signaling pathway	0.530121
mmu04371 Apelin signaling pathway	0.584456
mmu04658 Th1 and Th2 cell differentiation	0.589803
mmu00072 Synthesis and degradation of ketone bodies	0.61221
mmu00900 Terpenoid backbone biosynthesis	0.642642
mmu04068 FoxO signaling pathway	0.655076
mmu00500 Starch and sucrose metabolism	0.655076
mmu00650 Butanoate metabolism	0.655076
mmu04070 Phosphatidylinositol signaling system	0.673962
mmu00670 One carbon pool by folate	0.736061
mmu00970 Aminoacyl-tRNA biosynthesis	0.736061
mmu00515 Mannose type O-glycan biosynthesis	0.736061
mmu00340 Histidine metabolism	0.750158
mmu04071 Sphingolipid signaling pathway	0.75297
mmu04730 Long-term depression	0.760719
mmu00604 Glycosphingolipid biosynthesis - ganglio series	0.760719
mmu00053 Ascorbate and aldarate metabolism	0.760719
mmu00330 Arginine and proline metabolism	0.762663
mmu00051 Fructose and mannose metabolism	0.773532
mmu01212 Fatty acid metabolism	0.773532
mmu04360 Axon guidance	0.773532
mmu04966 Collecting duct acid secretion	0.773532
mmu04750 Inflammatory mediator regulation of TRP channels	0.773532
mmu04010 MAPK signaling pathway	0.773532
mmu00532 Glycosaminoglycan biosynthesis - chondroitin sulfate / dermatan sulfate	0.774804
mmu04720 Long-term potentiation	0.774804
mmu04977 Vitamin digestion and absorption	0.774804
mmu00790 Folate biosynthesis	0.776268
mmu04340 Hedgehog signaling pathway	0.776268
mmu00730 Thiamine metabolism	0.792528
mmu00563 Glycosylphosphatidylinositol (GPI)-anchor biosynthesis	0.807295
mmu00510 N-Glycan biosynthesis	0.825309
mmu04918 Thyroid hormone synthesis	0.825309
mmu04614 Renin-angiotensin system	0.827302
mmu04922 Glucagon signaling pathway	0.855435
mmu04072 Phospholipase D signaling pathway	0.856732
mmu00630 Glyoxylate and dicarboxylate metabolism	0.872661
mmu04744 Phototransduction	0.883681
mmu04211 Longevity regulating pathway	0.883681
mmu04140 Autophagy - animal	0.883681
mmu00620 Pyruvate metabolism	0.883681
mmu04960 Aldosterone-regulated sodium reabsorption	0.883681
mmu00561 Glycerolipid metabolism	0.883681
mmu00534 Glycosaminoglycan biosynthesis - heparan sulfate / heparin	0.883681
mmu00430 Taurine and hypotaurine metabolism	0.883681
mmu03020 RNA polymerase	0.884964
mmu04917 Prolactin signaling pathway	0.884964
mmu00020 Citrate cycle (TCA cycle)	0.884964
mmu04912 GnRH signaling pathway	0.895117
mmu04923 Regulation of lipolysis in adipocytes	0.90602
mmu04920 Adipocytokine signaling pathway	0.90602
mmu00360 Phenylalanine metabolism	0.914567
mmu00220 Arginine biosynthesis	0.914567
mmu00120 Primary bile acid biosynthesis	0.914567
mmu04726 Serotonergic synapse	0.914567
mmu00564 Glycerophospholipid metabolism	0.914567
mmu04213 Longevity regulating pathway - multiple species	0.914567
mmu04972 Pancreatic secretion	0.923748
mmu01210 2-Oxocarboxylic acid metabolism	0.926442
mmu00250 Alanine, aspartate and glutamate metabolism	0.926442
mmu04971 Gastric acid secretion	0.93634
mmu04962 Vasopressin-regulated water reabsorption	0.93634
mmu04919 Thyroid hormone signaling pathway	0.941396
mmu00100 Steroid biosynthesis	0.941396
mmu03320 PPAR signaling pathway	0.941396
mmu00010 Glycolysis / Gluconeogenesis	0.941396
mmu04152 AMPK signaling pathway	0.941396
mmu04540 Gap junction	0.941396
mmu04722 Neurotrophin signaling pathway	0.941396
mmu04710 Circadian rhythm	0.941396
mmu04973 Carbohydrate digestion and absorption	0.941396
mmu00260 Glycine, serine and threonine metabolism	0.941396
mmu00600 Sphingolipid metabolism	0.944039
mmu00061 Fatty acid biosynthesis	0.960865
mmu02010 ABC transporters	0.960865
mmu04137 Mitophagy - animal	0.960865
mmu01040 Biosynthesis of unsaturated fatty acids	0.960865
mmu04022 cGMP-PKG signaling pathway	0.960865
mmu04270 Vascular smooth muscle contraction	0.960865
mmu00533 Glycosaminoglycan biosynthesis - keratan sulfate	0.960865
mmu00030 Pentose phosphate pathway	0.961053
mmu04915 Estrogen signaling pathway	0.965683
mmu04728 Dopaminergic synapse	0.969474
mmu04921 Oxytocin signaling pathway	0.969474
mmu01200 Carbon metabolism	0.972668
mmu04975 Fat digestion and absorption	0.991652
mmu04330 Notch signaling pathway	0.991652
mmu04136 Autophagy - other	0.991652
mmu04725 Cholinergic synapse	0.991652
mmu04261 Adrenergic signaling in cardiomyocytes	0.991652
mmu00910 Nitrogen metabolism	0.991652
mmu04970 Salivary secretion	0.991652
mmu04721 Synaptic vesicle cycle	0.991652
mmu01230 Biosynthesis of amino acids	0.991652
mmu04012 ErbB signaling pathway	0.991652
mmu04742 Taste transduction	0.991652
mmu04978 Mineral absorption	0.991652
mmu00190 Oxidative phosphorylation	0.995354
mmu04727 GABAergic synapse	0.995354
mmu04910 Insulin signaling pathway	0.995354
mmu04260 Cardiac muscle contraction	0.995354
mmu04964 Proximal tubule bicarbonate reclamation	0.995354
mmu04724 Glutamatergic synapse	0.995354
mmu04961 Endocrine and other factor-regulated calcium reabsorption	0.995354
mmu04723 Retrograde endocannabinoid signaling	0.995354
mmu04024 cAMP signaling pathway	0.995354
mmu04080 Neuroactive ligand-receptor interaction	0.995354
mmu04713 Circadian entrainment	0.995354
mmu04020 Calcium signaling pathway	0.995354
mmu04925 Aldosterone synthesis and secretion	0.995354
mmu04976 Bile secretion	0.995354
mmu04911 Insulin secretion	0.995354
mmu04740 Olfactory transduction	0.995354
mmu04122 Sulfur relay system	NA
mmu00232 Caffeine metabolism	NA
mmu00290 Valine, leucine and isoleucine biosynthesis	NA
mmu00400 Phenylalanine, tyrosine and tryptophan biosynthesis	NA
mmu00440 Phosphonate and phosphinate metabolism	NA
mmu00471 D-Glutamine and D-glutamate metabolism	NA
mmu00472 D-Arginine and D-ornithine metabolism	NA
mmu00524 Neomycin, kanamycin and gentamicin biosynthesis	NA
mmu00740 Riboflavin metabolism	NA
mmu00750 Vitamin B6 metabolism	NA
mmu00780 Biotin metabolism	NA
mmu00785 Lipoic acid metabolism	NA
mmu00920 Sulfur metabolism	NA
mmu01100 Metabolic pathways	NA
