# Supplementary material for: Comparison of gene expression profile of the spinal cord of sprouting-capable neonatal and sprouting-incapable adult mice
Source: BMC Genomics. 2019 Jul 30;20:619. doi: 10.1186/s12864-019-5974-9 (PMC6668129; doi:10.1186/s12864-019-5974-9)
Supplement: Supplementary file 7 — List of primers used for qRT-PCR. Forward and reverse primers used for qRT-PCR are listed. (XLSX 10 kb) [file 12864_2019_5974_MOESM7_ESM.xlsx]

## Sheet: Sheet1
Gene	Sequence (forward)	Sequence (reverse)
Gapdh	5'-TGTGTCCGTCGTGGATCTGA-3'	5'-TTGCTGTTGAAGTCGCAGGAG-3'
Rps18	5'-CATGCAGAACCCACGACAGTA-3'	5'-CCTCACGCAGCTTGTTGTCTA-3'
Top2a	5'-cctacccatgctcccaagtt-3'	5'-gttcggatgggaagctctga-3'
C3	5'-gtgttgtgaggatggtatgc-3'	5'-ggttgcagcagtctatgaag-3'
Ccl6	5'-caggctggcctcatacaaga-3'	5'-agcagcagtctgaagaagtgt-3'
Cd52	5'-ggccgcttctggtactaaca-3'	5'-cccgcatcgatgatggatga-3'
Ly86	5'-tgaccatggcagcgaaaatg-3'	5'-gggatcacagctctggtagac-3'
Mpeg1	5'-ctcgcccttttctccagagt-3'	5'-cctggtagtcacagcttggt-3'
Etnppl	5'-gccaatgacttagccttacg-3'	5'-taagcatggtcaagggtgat-3'
Wfdc18	5'-cagccacagtctttgttctg-3'	5'-gtgcatcgttcatcacaagt-3'
Serpinb1a	5'-ctgcagctcagctttctaag-3'	5'-cgtgaatggatgtcctcaac-3'
Dao	5'-tcttcaagtgcagaggtcat-3'	5'-gcaacctggacaacttcttt-3'
Ankub1	5'-tgtcggacgttggaatatct-3'	5'-gtcacggcattgaacacata-3'
Tnfaip6	5'-cacagatccgaagcgaattt-3'	5'-cagcctggatcatgttcaag-3'
Arl4d	5'-cagatggactggtgtttgtg-3'	5'-ctgatccggtgtaactccat-3'
Kcng4	5'-tcccagccacatccatcttc-3'	5'-ctggccgaattggtgttctg-3'
Ctss	5'-gacgaggatgccctgaaaga-3'	5'-aggaggggtcgtcatagaca-3'
Eln	5'-tggagctgctggaggtttag-3'	5'-acaatgcctggacctccaat-3'
Sema6a	5'-atgggttcccctgtgattcc-3'	5'-caccacctcgctcattttgg-3'
Col5a3	5'-gtagggatgcctggtcacaa-3'	5'-ggcctgctggacctcttatt-3'
Nes	5'-ctgggaagaaggaagtctgt-3'	5'-tcttggttctcatccacaca-3'
Calca	5'-ctcccctttcctggttgtca-3'	5'-cagcaggcgaacttcttcttc-3'
Nr1d1	5'-gcatggtgctactgtgtaag-3'	5'-agacaccgtttgtactggat-3'
Per1	5'-ctcagcggagttctcatagt-3'	5'-atgggctctgtgagtttgta-3'
Pou3f1	5'-tcaagcaacgacgcatcaag-3'	5'-tggtctgcgagaacacgtta-3'
